# Supplementary material for: The last will: Estate divisions as a testament of to whom altruism is directed
Source: PLoS One. 2021 Jul 28;16(7):e0254492. doi: 10.1371/journal.pone.0254492 (PMC8318293; doi:10.1371/journal.pone.0254492)
Supplement: S2 Appendix — (XLSX) [file pone.0254492.s002.xlsx]

## Sheet: Data
Respondent No	Q1	Q2 - alt 1	Q2 alt 2
1	1
2	1
3	1
4	3	1	1
5	2
6	3		1
7	1
8	2
9	2
10	3
11	2
12	2
13	2
14	3		1
15	2
16	2
17	1
18	2
19	3	1
20	2
21	2
22	3		1
23	2
24	3	1
25	2
26	2
27	2
28	2
29	1
30	2
31	1
32	1
33	3	1
34	2
35	2
36	2
37	1
38	2
39	2
40	2
41	3	1
42	3	1
43	2
44	1
45	2
46	3	1	1
47	2
48	2
49	3	1
50	3
51	3		1
52	3	1
53	3	1	1
54	2
55	3		1
56	3		1
57	1
58	3	1
59	1
60	3
61	3		1
62	2
63	2
64	2
65	2
66	2
67	2
68	3
69	1
70	2
71	2
72	3	1
73	1
74	3		1
75	2
76	3	1
77	3	1
78	3
79	3
80	2
81	2
82	3
83	3		1
84	2
85	2
86	3	1
87	2
88	3	1
89	2
90	2
91	2
92	3	1
93	2
94	3		1
95	2
96	2
97	3	1
98	3	1
99	1
100	1
101	1
102	2
103	3	1
104	3
105	2
106	1
107	2
108	2
109	3	1
110	2
111	2
112	2
113	1
114	2
115	2
116	2
117	2
118	2
119	3	1
120	2
121	2
122	3	1
123	1
124	2
125	2
126	2
127	2
128	1
129	1
130	2
131	2
132	3	1
133	2
134	3	1
135	1
136	2
137	2
138	1
139	3
140	3	1
141	1
142	2
143	2
144	2
145	3	1
146	1
147	2
148	2
149	3	1
150	3	1
151	3	1
152	2
153	3	1	1
154	2
155	2
156	3
157	3	1
158	3
159	2
160	1
161	3	1
162	1
163	2
164	3	1	1
165	2
166	3		1
167	1
168	2
169	2
170	3	1
171	1
172	2
173	1
174	3	1
175	2
176	1
177	3	1
178	2
179	1
180	2
181	2
182	3	1
183	1
184	1
185	3	1
186	1
187	2
188	2
189	3	1
190	2
191	1
192	2
193	3
194	2
195	1
196	3	1
197	2
198	2
199	2
200	1
201	2
202	1
203	3
204	2
205	2
206	3	1
207	1
208	1
209	3	1
210	2
211	1
212	2
213	2
214	1
215	1
216	2
217	3	1
218	2
219	2
220	2
221	3	1
222	3
223	2
224	3		1
225	2
226	2
227	2
228	3	1
229	2
230	3
231	3	1
232	1
233	2
234	2
235	3	1
236	3	1
237	3	1
238	3	1
239	2
240	1
241	3	1
242	3	1
243	3	1	1
244	1
245	2
246	3		1
247	3	1
248	2
249	2
250	2
251	2
252	3	1
253	2
254	1
255	2
256	1
257	2
258	2
259	3	1	1
260	1
261	2
262	1
263	2
264	3	1
265	3	1
266	3	1
267	1
268	1
269	1
270	3
271	2
272	1
273	2
274	1
275	3	1
276	3	1	1
277	3	1
278	2
279	2
280	2
281	1
282	2
283	3	1
284	1
285	1
286	1
287	2
288	1
289	2
290	2
291	2
292	2
293	2
294	2
295	2
296	3
297	1
298	3	1	1
299	1
300	3	1	1
301	2
302	2
303	1
304	2
305	2
306	3		1
307	2
308	3	1
309	2
310	2
311	2
312	2
313	2
314	2
315	3	1
316	3
317	2
318	2
319	2
320	1
321	2
322	1
323	1
324	3	1	1
325	1
326	2
327	2
328	2
329	2
330	3
331	3	1
332	2
333	3	1	1
334	2
335	3	1
336	3	1
337	2
338	3	1
339	1
340	2
341	3		1
342	3	1
343	3
344	2
345	2
346	2
347	2
348	2
349	2
350	2
351	2
352	2
353	2
354	2
355	2
356	1
357	1
358	1
359	2
360	1
361	2
362	1
363	2
364	2
365	1
366	1
367	1
368	3	1
369	2
370	3
371	1
372	3	1
373	2
374	3	1
375	2
376	1
377	2
378	3
379	2
380	1
381	1
382	3	1
383	2
384	2
385	2
386	2
387	1
388	1
389	2
390	2
391	3	1
392	3		1
393	3
394	2
395	1
396	3	1
397	1
398	2
399	3		1
400	2
401	1
402	1
403	1
404	3	1
405	2
406	2
407	2
408	3	1
409	1
410	2
411	3	1
412	3	1
413	2
414	3	1
415	2
416	2
417	1
418	1
419	3
420	2
421	3	1
422	3	1
423	3	1	1
424	2
425	3	1
426	3		1
427	3
428	2
429	3	1
430	2
431	2
432	2
433	1
434	2
435	1
436	3	1
437	1
438	3	1
439	2
440	3
441	3	1
442	2
443	1
444	3	1	1
445	2
446	3
447	3	1
448	3	1
449	3		1
450	3	1
451	2
452	2
453	2
454	3	1
455	2
456	3		1
457	3	1
458	2
459	2
460	2
461	3		1
462	3		1
463	2
464	2
465	3	1
466	3		1
467	1
468	3	1
469	3		1
470	3	1
471	3	1	1
472	3	1
473	2
474	2
475	3		1
476	2
477	1
478	2
479	1
480	1
481	2
482	3
483	3	1
484	2
485	3		1
486	2
487	2
488	2
489	1
490	3
491	1
492	2
493	3	1
494	2
495	2
496	2
497	3	1
498	2
499	1
500	1
501	1
502	3	1
503	2
504	1
505	2
506	1
507	3
508	1
509	2
510	2
511	3
512	3	1
513	3	1
514	1
515	3	1
516	3	1
517	3	1
518	2
519	2
520	2
521	2
522	2
523	2
524	1
525	1
526	2
527	2
528	2
529	3		1
530	1
531	3
532	1
533	2
534	2
535	1
536	3	1
537	2
538	1
539	2
540	2
541	1
542	1
543	3	1
544	3
545	3	1
546	1
547	3	1
548	2
549	3
550	2
551	1
552	3	1
553	1
554	2
555	2
556	1
557	2
558	3
559	3	1
560	3	1
561	3
562	3		1
563	3	1	1
564	3	1
565	2
566	2
567	2
568	2
569	2
570	2
571	3	1
572	2
573	2
574	2
575	1
576	2
577	1
578	1
579	2
580	2
581	1
582	3	1	1
583	2
584	2
585	1
586	2
587	3	1
588	3		1
589	1
590	1
591	1
592	2
593	2
594	2
595	2
596	2
597	1
598	2
599	2
600	2
601	3	1
602	3		1
603	2
604	3		1
605	3		1
606	2
607	2
608	2
609	2
610	2
611	3	1	1
612	1
613	3	1
614	2
615	1
616	2
617	1
618	2
619	2
620	1
621	1
622	2
623	3	1
624	2
625	3	1
626	3		1
627	3	1
628	1
629	3
630	3	1
631	1
632	1
633	2
634	2
635	3	1
636	2
637	3	1
638	1
639	2
640	3	1
641	1
642	3	1
643	3	1
644	2
645	2
646	3
647	3	1
648	1
649	3		1
650	3	1
651	3		1
652	3	1
653	2
654	2
655	3
656	2
657	2
658	3
659	3	1
660	3	1
661	2
662	3	1	1
663	1
664	3	1	1
665	2
666	1
667	2
668	2
669	3	1
670	2
671	3	1	1
672	3
673	2
674	1
675	2
676	2
677	2
678	1
679	3	1
680	2
681	3	1
682	3		1
683	1
684	2
685	3	1
686	1
687	2
688	1
689	3	1
690	2
691	3	1
692	3	1
693	2
694	1
695	2
696	2
697	2
698	3	1
699	2
700	3	1
701	3		1
702	2
703	2
704	3	1	1
705	3
706	2
707	2
708	3		1
709	3		1
710	2
711	3	1
712	2
713	2
714	2
715	3		1
716	2
717	2
718	2
719	2
720	1
721	2
722	3	1
723	3	1
724	2
725	2
726	3	1
727	2
728	1
729	1
730	3	1	1
731	3	1	1
732	3	1
733	3	1	1
734	1
735	2
736	3	1
737	2
738	2
739	2
740	3	1
741	2
742	1
743	2
744	2
745	2
746	3	1
747	2
748	2
749	2
750	3
751	3
752	2
753	3	1
754	2
755	1
756	2
757	3	1
758	2
759	2
760	2
761	3		1
762	2
763	2
764	2
765	3
766	2
767	2
768	1
769	1
770	2
771	1
772	2
773	2
774	2
775	2
776	3	1
777	3	1	1
778	1
779	3	1	1
780	1
781	3	1
782	3	1
783	2
784	2
785	3	1
786	1
787	2
788	3
789	2
790	2
791	3	1
792	1
793	3	1	1
794	1
795	2
796	2
797	2
798	3
799	1
800	2
801	3	1
802	3	1
803	2
804	2
805	2
806	1
807	1
808	3	1
809	1
810	2
811	1
812	3	1	1
813	3		1
814	2
815	2
816	3	1
817	1
818	1
819	2
820	3	1
821	2
822	2
823	2
824	1
825	2
826	2
827	1
828	2
829	1
830	2
831	2
832	2
833	2
834	2
835	1
836	2
837	2
838	2
839	2
840	2
841	2
842	2
843	2
844	3	1
845	3	1
846	2
847	2
848	2
849	2
850	2
851	3		1
852	2
853	3		1
854	2
855	3	1
856	3		1
857	3	1
858	2
859	3	1	1
860	3	1
861	3	1
862	1
863	2
864	1
865	2
866	2
867	1
868	3	1
869	3
870	2
871	2
872	2
873	2
874	1
875	1
876	3	1
877	2
878	2
879	2
880	1
881	2
882	2
883	2
884	2
885	1
886	2
887	2
888	1
889	2
890	1
891	2
892	3	1
893	2
894	2
895	2
896	1
897	1
898	2
899	2
900	3		1
901	1
902	1
903	1
904	2
905	3	1
906	2
907	3	1
908	1
909	2
910	3	1
911	2
912	3	1	1
913	1
914	1
915	2
916	2
917	2
918	2
919	2
920	2
921	3	1
922	3	1
923	1
924	3	1	1
925	3
926	1
927	3	1
928	1
929	2
930	2
931	3
932	2
933	3		1
934	2
935	1
936	1
937	3	1
938	3	1
939	2
940	2
941	3
942	1
943	3	1
944	2
945	1
946	2
947	1
948	1
949	3	1
950	1
951	1
952	2
953	2
954	3	1
955	2
956	2
957	1
958	2
959	2
960	2
961	3	1
962	1
963	3	1
964	2
965	2
966	1
967	3	1	1
968	2
969	1
970	2
971	2
972	1
973	2
974	2
975	2
976	2
977	3	1
978	2
979	3	1
980	2
981	3	1
982	3	1
983	1
984	2
985	2
986	2
987	3	1
988	2
989	2
990	2
991	1
992	3	1
993	1
994	2
995	2
996	2
997	3	1
998	2
999	2
1000	3	1
1001	1
1002	3		1
1003	2
1004	3	1
1005	2
1006	1
1007	3		1
1008	2
1009	2
1010	2
1011	2
1012	3	1
1013	2
1014	2
1015	2
1016	2
1017	2
1018	1
1019	2
1020	1
1021	3		1
1022	2
1023	2
1024	2
1025	1
1026	3
1027	1

## Sheet: Info
Swedish original:	Nu följer några frågor som rör testamenten. Ett testamente är ett dokument som en person skriver för att bestämma hur personens egendom ska fördelas efter personens bortgång. Testamentet är juridiskt bindande.
English translation:	Now follows some questions regarding testaments. A testament is a document, a person writes to decide how the estate should be divided after the person's demise. The testament is alegally binding document.
Swedish original	Q1. Vilket av följande stämmer bäst för dig?
	1: Jag har upprättat ett testamente för mig
	2: Jag kommer troligen att upprätta ett testamente, men jag har inte gjort det ännu
	3: Jag kommer troligen inte att upprätta ett testamente
	4: Tveksam, vet ej
	5: Vägrar svara \ Ej svar
	Q2. Vilken/vilka är de främsta anledningarna till att du troligen inte kommer att upprätta ett testamente? Flera svar möjliga.
	1. Allt ska gå till mina barn/familjen
	2. Det behövs inte - de allmänna arvslagarna får styra
	3. Jag har inga eller små tillgångar
	4. Jag har ingen familj
	5. Jag har inte tänkt på testamente ännu
	6. Jag orkar inte ta tag i detta
	7. Jag tror att det är dyrt
	8. Jag/vi har inga särkullbarn
	9. Annat, vad..?
	10. Tveksam, vet ej
	11. Vägrar svara \ Ej svar
English translation	Q1. Which of the following statements best describes you?
	1: I have written a testament
	2: I will probably write a testament, but have not done it yet
	3: I will probably not write a testament
	4: Hesitant, don't know
	5: Don't want to answer/ No answer
	Note: For Q2 there is one question per alternative. Only alternative 1 and 2 are being used in the analysis. This question is asked to respondents who answered 3 on Q1.
	Q2. Which is/are the primary reason(s) for why you will probably not include a charity/not-for-profit organization in a testament? Several answers are possible.
	1. Everything should go to the children/family
	2. It is not necessary—the inheritance rules are appropriate
	3. I have no or few assets
	4. I have no family
	5. I have not yet thought about a testament
	6. I do not have the energy to care about this
	7. I think it is expensive
	8. I/we have no children from a previous marriage or relationship
	9. Other
	10. Hesitant/ Do not know
	11. Do not want to answer / No answer
